# Supplementary material for: Genomic Analysis of Serratia plymuthica MBSA-MJ1: A Plant Growth Promoting Rhizobacteria That Improves Water Stress Tolerance in Greenhouse Ornamentals
Source: Front Microbiol. 2021 May 11;12:653556. doi: 10.3389/fmicb.2021.653556 (PMC8144289; doi:10.3389/fmicb.2021.653556)
Supplement: Supplementary file 1 [file Table_1.XLSX]

## Sheet: S1
Table S1. In vitro ACC deaminase activity assay results for Serratia plymuthica MBSA-MJ1, Pseudomonas putida UW4, and an uninoculated negative control.
Results show sample absorbance at 540nm (A540) as an indicator of 𝛼-ketobutyrate production, the product of ACC degradation by ACC deaminase
Sample	A540
MBSA-MJ1	0.016314
UW4	0.759933
Neg. Control	0.005741

## Sheet: S2
Table S2. List of the 43 Enterobacterales used in the phylogenetic analysis and their ANI to Serratia plymuthica MBSA-MJ1.
Bacterial strain	ANI (%)	Biosample
Serratia plymuthica MBSA-MJ1	100	SAMN16442191
S. plymuthica V4	99.4154	SAMN02676618
S. plymuthica 4Rx5	99.1309	SAMN07976504
S. plymuthica ICMP9395	99.1215	SAMN03976488
S. plymuthica 4Rx13	99.1167	SAMN02603255
S. plymuthica RVH1	98.8794	SAMN02440958
S. plymuthica A30	98.8634	SAMN02470813
S. plymuthica 3Rp8	98.8582	SAMN03841799
S. plymuthica HRO-C48	98.8559	SAMN04515841
S. plymuthica 3Re4-18	98.8493	SAMN03841798
S. plymuthica S13	98.8492	SAMN02603297
S. plymuthica C-1	98.7616	SAMN14852675
S. plymuthica IV-11-34	98.6084	SAMN14402173
S. plymuthica tumat	98.4864	SAMN06059129
S. plymuthica A153	97.7029	SAMN04440484
S. plymuthica NBRC102599	97.6818	SAMD00046908
S. plymuthica WS3236	97.677	SAMN08775337
S. plymuthica NCTC12961	97.6313	SAMEA2548143
S. plymuthica AS9	96.326	SAMN00713621
S. plymuthica NCTC8900	94.3997	SAMEA2689766
S. plymuthica NCTC8015	94.3928	SAMEA101169418
S. plymuthica PRI-2c	93.7772	SAMN02470676
S. quinivorans NCTC13188	86.3618	SAMEA104200687
S. proteamaculans 336X	86.2355	SAMN13182600
S. liquefaciens ATCC 27592	86.0112	SAMN02604177
S. ficaria NCTC12148	85.6727	SAMEA4384070
S. grimesii BXF1	84.6136	SAMEA104112386
S. marcescens CAV1492	84.5301	SAMN03733805
S. nematodiphila DH-S01	84.4939	SAMN11312277
S. ureilytica CC119	84.4283	SAMN15735260
S. rubidaea 1122	82.5663	SAMN04481172
S. symbiotica IS	82.5209	SAMD00160567
S. oryzae J11-6	82.4226	SAMN05970538
S. odorifera NCTC11214	82.4198	SAMEA2612492
S. fonticola GS2	82.3141	SAMN04390144
Rahnella aquatilis KM25	79.1433	SAMN10579153
Yersinia ruckeri YRB	79.0659	SAMN03010447
Yersinia pseudotuberculosis NCTC10275	78.8912	SAMEA4442458
Pectobacterium brasiliense HNP201719	78.7391	SAMN13381169
Hafnia alvei CBA7135	78.7361	SAMN07206916
Brenneria sp. EniD312	78.6905	SAMN02256539
Yersinia enterocolitica subsp. enterocolitica NCTC12982	78.6648	SAMEA2742606
Pectobacterium parmentieri IFB5604	78.4067	SAMN08494006

## Sheet: S3
Table S3. Pairwise Average Nucleotide Identity (ANI) values based on BLAST and calculated using the webtool Enveomics for 43 closely related bacterial strains belonging to the order Enterobacterales.
ANI matrix values between the Serratia strains were used to determine clades within the phylogenetic tress. Strains that shared the highest level of ANI similarity were grouped, with each clade consisting of strains that each share at least 94% ANI with each other. Strains that do not share at least 94% ANI with any of the strains were not assigned to a clade.
The different clades are indicated as: Clade I (red), Clade II (blue), Clade III (green), Clade IV (yellow), Clade V (purple)
	Rahnella aquatilis KM25	Hafnia alvei CBA7135	Yersinia pseudotuberculosis NCTC10275	Yersinia enterocolitica subsp. enterocolitica NCTC12982	Yersinia ruckeri YRB	Pectobacterium parmentieri IFB5604	Pectobacterium brasiliense HNP201719	Brenneria sp. EniD312	Serratia rubidaea 1122	Serratia odorifera NCTC11214	Serratia symbiotica IS	Serratia oryzae J11-6	Serratia fonticola GS2	Serratia ureilytica CC119	Serratia nematodiphila DH-S01	Serratia marcescens CAV1492	Serratia ficaria NCTC12148	Serratia liquefaciens ATCC 27592	Serratia grimesii BXF1	Serratia quinivorans NCTC13188	Serratia proteamaculans 336X	Serratia plymuthica WS3236	Serratia plymuthica NBRC102599	Serratia plymuthica NCTC12961	Serratia plymuthica A153	Serratia plymuthica AS9	Serratia plymuthica tumat	Serratia plymuthica C-1	Serratia plymuthica 4Rx13	Serratia plymuthica 4Rx5	Serratia plymuthica ICMP9395	Serratia plymuthica V4	Serratia plymuthica MBSA-MJ1	Serratia plymuthica RVH1	Serratia plymuthica A30	Serratia plymuthica 3Rp8	Serratia plymuthica 3Re4-18	Serratia plymuthica S13	Serratia plymuthica HRO-C48	Serratia plymuthica IV-11-34	Serratia plymuthica NCTC8900	Serratia plymuthica NCTC8015	Serratia plymuthica PRI-2c
Rahnella aquatilis KM25	1	0.792	0.793	0.791	0.791	0.79	0.794	0.782	0.791	0.792	0.796	0.79	0.792	0.794	0.796	0.794	0.792	0.796	0.794	0.793	0.793	0.791	0.786	0.791	0.799	0.794	0.792	0.801	0.797	0.792	0.79	0.797	0.791	0.813	0.792	0.807	0.797	0.804	0.803	0.792	0.793	0.795	0.796
Hafnia alvei CBA7135	0.792	1	0.797	0.789	0.792	0.788	0.795	0.783	0.789	0.79	0.791	0.786	0.795	0.788	0.79	0.792	0.794	0.791	0.789	0.792	0.79	0.796	0.784	0.791	0.793	0.794	0.792	0.791	0.793	0.788	0.782	0.786	0.787	0.792	0.785	0.791	0.793	0.797	0.786	0.786	0.793	0.793	0.794
Yersinia pseudotuberculosis NCTC10275	0.793	0.797	1	0.828	0.81	0.788	0.79	0.778	0.788	0.792	0.797	0.787	0.796	0.794	0.79	0.794	0.794	0.795	0.793	0.795	0.796	0.793	0.788	0.793	0.794	0.796	0.794	0.794	0.796	0.788	0.783	0.787	0.789	0.796	0.79	0.792	0.795	0.793	0.788	0.789	0.794	0.796	0.794
Yersinia enterocolitica subsp. enterocolitica NCTC12982	0.791	0.789	0.828	1	0.809	0.786	0.787	0.792	0.788	0.79	0.789	0.788	0.791	0.789	0.787	0.787	0.789	0.79	0.789	0.79	0.79	0.788	0.788	0.791	0.791	0.788	0.786	0.79	0.786	0.789	0.78	0.787	0.787	0.791	0.787	0.79	0.791	0.79	0.786	0.787	0.79	0.793	0.79
Yersinia ruckeri YRB	0.791	0.792	0.81	0.809	1	0.79	0.787	0.787	0.789	0.793	0.794	0.79	0.793	0.789	0.791	0.791	0.791	0.794	0.793	0.794	0.793	0.794	0.789	0.794	0.794	0.793	0.791	0.795	0.794	0.788	0.784	0.789	0.791	0.793	0.791	0.793	0.794	0.793	0.79	0.79	0.794	0.794	0.795
Pectobacterium parmentieri IFB5604	0.79	0.788	0.788	0.786	0.79	1	0.882	0.802	0.784	0.789	0.788	0.784	0.788	0.79	0.79	0.794	0.789	0.794	0.792	0.791	0.79	0.79	0.784	0.788	0.79	0.792	0.786	0.791	0.789	0.785	0.778	0.784	0.784	0.791	0.785	0.789	0.792	0.789	0.783	0.785	0.791	0.791	0.793
Pectobacterium brasiliense HNP201719	0.794	0.795	0.79	0.787	0.787	0.882	1	0.807	0.791	0.792	0.793	0.785	0.791	0.795	0.795	0.796	0.793	0.791	0.792	0.793	0.794	0.795	0.788	0.794	0.793	0.794	0.788	0.792	0.792	0.788	0.784	0.785	0.787	0.794	0.788	0.79	0.795	0.793	0.788	0.788	0.791	0.794	0.793
Brenneria sp. EniD312	0.782	0.783	0.778	0.792	0.787	0.802	0.807	1	0.795	0.792	0.787	0.787	0.785	0.794	0.795	0.794	0.795	0.79	0.784	0.789	0.787	0.789	0.788	0.79	0.79	0.788	0.79	0.791	0.789	0.787	0.783	0.789	0.787	0.791	0.787	0.789	0.788	0.789	0.787	0.788	0.792	0.791	0.791
Serratia rubidaea 1122	0.791	0.789	0.788	0.788	0.789	0.784	0.791	0.795	1	0.832	0.81	0.816	0.815	0.838	0.839	0.837	0.839	0.823	0.812	0.821	0.821	0.827	0.825	0.826	0.828	0.826	0.827	0.827	0.826	0.826	0.825	0.827	0.826	0.827	0.826	0.827	0.827	0.827	0.826	0.826	0.826	0.827	0.827
Serratia odorifera NCTC11214	0.792	0.79	0.792	0.79	0.793	0.789	0.792	0.792	0.832	1	0.814	0.814	0.816	0.829	0.829	0.828	0.832	0.821	0.812	0.822	0.821	0.824	0.823	0.824	0.825	0.825	0.823	0.825	0.825	0.824	0.823	0.825	0.824	0.825	0.824	0.826	0.827	0.826	0.825	0.824	0.824	0.825	0.825
Serratia symbiotica IS	0.796	0.791	0.797	0.789	0.794	0.788	0.793	0.787	0.81	0.814	1	0.81	0.812	0.83	0.829	0.832	0.844	0.823	0.818	0.822	0.822	0.826	0.825	0.826	0.826	0.827	0.826	0.828	0.828	0.826	0.822	0.826	0.825	0.827	0.826	0.828	0.827	0.827	0.826	0.826	0.828	0.828	0.828
Serratia oryzae J11-6	0.79	0.786	0.787	0.788	0.79	0.784	0.785	0.787	0.816	0.814	0.81	1	0.831	0.822	0.822	0.823	0.826	0.821	0.815	0.821	0.82	0.824	0.824	0.824	0.825	0.823	0.824	0.825	0.824	0.825	0.822	0.824	0.824	0.824	0.824	0.824	0.824	0.825	0.824	0.823	0.825	0.825	0.824
Serratia fonticola GS2	0.792	0.795	0.796	0.791	0.793	0.788	0.791	0.785	0.815	0.816	0.812	0.831	1	0.822	0.822	0.823	0.826	0.822	0.815	0.821	0.821	0.825	0.822	0.824	0.825	0.824	0.823	0.824	0.824	0.823	0.822	0.823	0.823	0.824	0.823	0.824	0.825	0.824	0.823	0.823	0.824	0.824	0.824
Serratia ureilytica CC119	0.794	0.788	0.794	0.789	0.789	0.79	0.795	0.794	0.838	0.829	0.83	0.822	0.822	1	0.949	0.941	0.875	0.839	0.824	0.838	0.837	0.846	0.845	0.845	0.846	0.845	0.846	0.846	0.845	0.845	0.845	0.845	0.844	0.845	0.844	0.846	0.846	0.846	0.845	0.845	0.845	0.846	0.846
Serratia nematodiphila DH-S01	0.796	0.79	0.79	0.787	0.791	0.79	0.795	0.795	0.839	0.829	0.829	0.822	0.822	0.949	1	0.946	0.876	0.839	0.824	0.837	0.837	0.845	0.845	0.845	0.846	0.845	0.846	0.846	0.846	0.845	0.846	0.846	0.845	0.846	0.846	0.846	0.846	0.847	0.847	0.846	0.846	0.847	0.847
Serratia marcescens CAV1492	0.794	0.792	0.794	0.787	0.791	0.794	0.796	0.794	0.837	0.828	0.832	0.823	0.823	0.941	0.946	1	0.877	0.839	0.825	0.838	0.837	0.846	0.845	0.845	0.845	0.844	0.846	0.847	0.846	0.846	0.845	0.845	0.845	0.846	0.846	0.847	0.847	0.846	0.846	0.846	0.847	0.847	0.848
Serratia ficaria NCTC12148	0.792	0.794	0.794	0.789	0.791	0.789	0.793	0.795	0.839	0.832	0.844	0.826	0.826	0.875	0.876	0.877	1	0.849	0.832	0.849	0.847	0.858	0.856	0.857	0.858	0.857	0.858	0.858	0.858	0.857	0.857	0.857	0.857	0.858	0.858	0.858	0.858	0.858	0.858	0.857	0.858	0.859	0.857
Serratia liquefaciens ATCC 27592	0.796	0.791	0.795	0.79	0.794	0.794	0.791	0.79	0.823	0.821	0.823	0.821	0.822	0.839	0.839	0.839	0.849	1	0.855	0.872	0.872	0.861	0.861	0.862	0.862	0.861	0.862	0.862	0.862	0.861	0.86	0.86	0.86	0.861	0.861	0.862	0.861	0.862	0.861	0.86	0.863	0.863	0.862
Serratia grimesii BXF1	0.794	0.789	0.793	0.789	0.793	0.792	0.792	0.784	0.812	0.812	0.818	0.815	0.815	0.824	0.824	0.825	0.832	0.855	1	0.869	0.869	0.848	0.847	0.847	0.848	0.847	0.848	0.847	0.847	0.847	0.845	0.847	0.846	0.848	0.847	0.848	0.848	0.847	0.847	0.847	0.848	0.848	0.848
Serratia quinivorans NCTC13188	0.793	0.792	0.795	0.79	0.794	0.791	0.793	0.789	0.821	0.822	0.822	0.821	0.821	0.838	0.837	0.838	0.849	0.872	0.869	1	0.954	0.864	0.863	0.864	0.864	0.864	0.864	0.864	0.864	0.863	0.862	0.864	0.864	0.864	0.863	0.864	0.864	0.864	0.864	0.863	0.864	0.864	0.864
Serratia proteamaculans 336X	0.793	0.79	0.796	0.79	0.793	0.79	0.794	0.787	0.821	0.821	0.822	0.82	0.821	0.837	0.837	0.837	0.847	0.872	0.869	0.954	1	0.863	0.862	0.862	0.863	0.863	0.862	0.862	0.862	0.862	0.862	0.862	0.862	0.863	0.862	0.863	0.863	0.863	0.862	0.862	0.863	0.864	0.863
Serratia plymuthica WS3236	0.791	0.796	0.793	0.788	0.794	0.79	0.795	0.789	0.827	0.824	0.826	0.824	0.825	0.846	0.845	0.846	0.858	0.861	0.848	0.864	0.863	1	0.999	0.999	0.988	0.966	0.979	0.978	0.976	0.976	0.976	0.977	0.977	0.977	0.977	0.977	0.977	0.977	0.977	0.979	0.946	0.946	0.939
Serratia plymuthica NBRC102599	0.786	0.784	0.788	0.788	0.789	0.784	0.788	0.788	0.825	0.823	0.825	0.824	0.822	0.845	0.845	0.845	0.856	0.861	0.847	0.863	0.862	0.999	1	0.999	0.988	0.965	0.979	0.978	0.976	0.976	0.976	0.976	0.977	0.977	0.977	0.977	0.977	0.977	0.977	0.979	0.946	0.945	0.938
Serratia plymuthica NCTC12961	0.791	0.791	0.793	0.791	0.794	0.788	0.794	0.79	0.826	0.824	0.826	0.824	0.824	0.845	0.845	0.845	0.857	0.862	0.847	0.864	0.862	0.999	0.999	1	0.988	0.965	0.978	0.978	0.976	0.976	0.976	0.976	0.976	0.977	0.977	0.976	0.976	0.977	0.977	0.979	0.945	0.946	0.938
Serratia plymuthica A153	0.799	0.793	0.794	0.791	0.794	0.79	0.793	0.79	0.828	0.825	0.826	0.825	0.825	0.846	0.846	0.845	0.858	0.862	0.848	0.864	0.863	0.988	0.988	0.988	1	0.965	0.979	0.977	0.976	0.976	0.976	0.977	0.977	0.977	0.977	0.977	0.977	0.977	0.977	0.98	0.945	0.945	0.938
Serratia plymuthica AS9	0.794	0.794	0.796	0.788	0.793	0.792	0.794	0.788	0.826	0.825	0.827	0.823	0.824	0.845	0.845	0.844	0.857	0.861	0.847	0.864	0.863	0.966	0.965	0.965	0.965	1	0.964	0.963	0.962	0.962	0.962	0.962	0.963	0.963	0.963	0.963	0.963	0.963	0.963	0.963	0.948	0.948	0.939
Serratia plymuthica tumat	0.792	0.792	0.794	0.786	0.791	0.786	0.788	0.79	0.827	0.823	0.826	0.824	0.823	0.846	0.846	0.846	0.858	0.862	0.848	0.864	0.862	0.979	0.979	0.978	0.979	0.964	1	0.986	0.985	0.985	0.985	0.985	0.985	0.985	0.985	0.986	0.985	0.985	0.985	0.984	0.944	0.945	0.938
Serratia plymuthica C-1	0.801	0.791	0.794	0.79	0.795	0.791	0.792	0.791	0.827	0.825	0.828	0.825	0.824	0.846	0.846	0.847	0.858	0.862	0.847	0.864	0.862	0.978	0.978	0.978	0.977	0.963	0.986	1	0.987	0.987	0.987	0.987	0.988	0.989	0.989	0.989	0.988	0.989	0.989	0.986	0.944	0.945	0.938
Serratia plymuthica 4Rx13	0.797	0.793	0.796	0.786	0.794	0.789	0.792	0.789	0.826	0.825	0.828	0.824	0.824	0.845	0.846	0.846	0.858	0.862	0.847	0.864	0.862	0.976	0.976	0.976	0.976	0.962	0.985	0.987	1	0.999	0.995	0.991	0.991	0.988	0.987	0.988	0.987	0.987	0.987	0.985	0.944	0.944	0.939
Serratia plymuthica 4Rx5	0.792	0.788	0.788	0.789	0.788	0.785	0.788	0.787	0.826	0.824	0.826	0.825	0.823	0.845	0.845	0.846	0.857	0.861	0.847	0.863	0.862	0.976	0.976	0.976	0.976	0.962	0.985	0.987	0.999	1	0.995	0.991	0.991	0.988	0.987	0.988	0.987	0.987	0.988	0.985	0.945	0.944	0.939
Serratia plymuthica ICMP9395	0.79	0.782	0.783	0.78	0.784	0.778	0.784	0.783	0.825	0.823	0.822	0.822	0.822	0.845	0.846	0.845	0.857	0.86	0.845	0.862	0.862	0.976	0.976	0.976	0.976	0.962	0.985	0.987	0.995	0.995	1	0.991	0.991	0.988	0.988	0.988	0.987	0.988	0.987	0.985	0.945	0.944	0.939
Serratia plymuthica V4	0.797	0.786	0.787	0.787	0.789	0.784	0.785	0.789	0.827	0.825	0.826	0.824	0.823	0.845	0.846	0.845	0.857	0.86	0.847	0.864	0.862	0.977	0.976	0.976	0.977	0.962	0.985	0.987	0.991	0.991	0.991	1	0.994	0.989	0.989	0.988	0.988	0.988	0.988	0.986	0.944	0.944	0.939
Serratia plymuthica MBSA-MJ1	0.791	0.787	0.789	0.787	0.791	0.784	0.787	0.787	0.826	0.824	0.825	0.824	0.823	0.844	0.845	0.845	0.857	0.86	0.846	0.864	0.862	0.977	0.977	0.976	0.977	0.963	0.985	0.988	0.991	0.991	0.991	0.994	1	0.989	0.989	0.989	0.988	0.988	0.989	0.986	0.944	0.944	0.938
Serratia plymuthica RVH1	0.813	0.792	0.796	0.791	0.793	0.791	0.794	0.791	0.827	0.825	0.827	0.824	0.824	0.845	0.846	0.846	0.858	0.861	0.848	0.864	0.863	0.977	0.977	0.977	0.977	0.963	0.985	0.989	0.988	0.988	0.988	0.989	0.989	1	0.996	0.995	0.995	0.995	0.995	0.992	0.944	0.944	0.938
Serratia plymuthica A30	0.792	0.785	0.79	0.787	0.791	0.785	0.788	0.787	0.826	0.824	0.826	0.824	0.823	0.844	0.846	0.846	0.858	0.861	0.847	0.863	0.862	0.977	0.977	0.977	0.977	0.963	0.985	0.989	0.987	0.987	0.988	0.989	0.989	0.996	1	0.995	0.995	0.995	0.995	0.992	0.944	0.944	0.938
Serratia plymuthica 3Rp8	0.807	0.791	0.792	0.79	0.793	0.789	0.79	0.789	0.827	0.826	0.828	0.824	0.824	0.846	0.846	0.847	0.858	0.862	0.848	0.864	0.863	0.977	0.977	0.976	0.977	0.963	0.986	0.989	0.988	0.988	0.988	0.988	0.989	0.995	0.995	1	0.995	0.995	0.995	0.992	0.945	0.945	0.939
Serratia plymuthica 3Re4-18	0.797	0.793	0.795	0.791	0.794	0.792	0.795	0.788	0.827	0.827	0.827	0.824	0.825	0.846	0.846	0.847	0.858	0.861	0.848	0.864	0.863	0.977	0.977	0.976	0.977	0.963	0.985	0.988	0.987	0.987	0.987	0.988	0.988	0.995	0.995	0.995	1	0.995	0.995	0.991	0.944	0.945	0.939
Serratia plymuthica S13	0.804	0.797	0.793	0.79	0.793	0.789	0.793	0.789	0.827	0.826	0.827	0.825	0.824	0.846	0.847	0.846	0.858	0.862	0.847	0.864	0.863	0.977	0.977	0.977	0.977	0.963	0.985	0.989	0.987	0.987	0.988	0.988	0.988	0.995	0.995	0.995	0.995	1	0.999	0.992	0.944	0.944	0.939
Serratia plymuthica HRO-C48	0.803	0.786	0.788	0.786	0.79	0.783	0.788	0.787	0.826	0.825	0.826	0.824	0.823	0.845	0.847	0.846	0.858	0.861	0.847	0.864	0.862	0.977	0.977	0.977	0.977	0.963	0.985	0.989	0.987	0.988	0.987	0.988	0.989	0.995	0.995	0.995	0.995	0.999	1	0.992	0.944	0.944	0.938
Serratia plymuthica IV-11-34	0.792	0.786	0.789	0.787	0.79	0.785	0.788	0.788	0.826	0.824	0.826	0.823	0.823	0.845	0.846	0.846	0.857	0.86	0.847	0.863	0.862	0.979	0.979	0.979	0.98	0.963	0.984	0.986	0.985	0.985	0.985	0.986	0.986	0.992	0.992	0.992	0.991	0.992	0.992	1	0.945	0.944	0.938
Serratia plymuthica NCTC8900	0.793	0.793	0.794	0.79	0.794	0.791	0.791	0.792	0.826	0.824	0.828	0.825	0.824	0.845	0.846	0.847	0.858	0.863	0.848	0.864	0.863	0.946	0.946	0.945	0.945	0.948	0.944	0.944	0.944	0.945	0.945	0.944	0.944	0.944	0.944	0.945	0.944	0.944	0.944	0.945	1	0.995	0.958
Serratia plymuthica NCTC8015	0.795	0.793	0.796	0.793	0.794	0.791	0.794	0.791	0.827	0.825	0.828	0.825	0.824	0.846	0.847	0.847	0.859	0.863	0.848	0.864	0.864	0.946	0.945	0.946	0.945	0.948	0.945	0.945	0.944	0.944	0.944	0.944	0.944	0.944	0.944	0.945	0.945	0.944	0.944	0.944	0.995	1	0.958
Serratia plymuthica PRI-2c	0.796	0.794	0.794	0.79	0.795	0.793	0.793	0.791	0.827	0.825	0.828	0.824	0.824	0.846	0.847	0.848	0.857	0.862	0.848	0.864	0.863	0.939	0.938	0.938	0.938	0.939	0.938	0.938	0.939	0.939	0.939	0.939	0.938	0.938	0.938	0.939	0.939	0.939	0.938	0.938	0.958	0.958	1

## Sheet: S4
Table S4. Genes encoded in the genome of Serratia plymuthica MBSA-MJ1 putatively involved in beneficial mechanisms
Category	Gene	Function
Bacterial osmotic stress tolerance	aqpZ	aquaporin Z
	glpF	glycerol uptake
	mdoGH	biosynthesis of osmoregulated periplasmic glucans
	mdoC	biosynthesis of osmoregulated periplasmic glucans
	proVWX	ABC transporter for internalizing osmoprotectants
	proP	osmoprotectant uptake protein
	envZ/ompRC	TCS for coping for osmotic stress
	mzrA	envZ/ompRC regulator
	cpxAR	Cellular envelope stress TCS
	baeSR	Cellular envelope stress TCS
	kdpABCDE	K+ uptake system
	kup	K+ uptake protein
	trkH	K+ uptake protein
	chaA	K+ antiporter
	nhaP	K+ antiporter
	nhaA	Na+ transporter
	nhaR	Na+ transporter
	nhaK	Na+ transporter
	nhaB	Na+ transporter
	nhaP	Na+ transporter
	cyrA	Na+ transporter
	yrbG	Na+ transporter
	mscL	Safety valve for rapid release of ions and solutes during osmotic shock
	mscM	Safety valve for rapid release of ions and solutes during osmotic shock
	mscS	Safety valve for rapid release of ions and solutes during osmotic shock
Bacterial oxidative defense response	sodA	superoxide dismutase
	sodC	superoxide dismutase
	fur	ferric uptake regulator
	katA	hydrogen peroxide catalase
	katG	hydrogen peroxide catalase
	ahpD	hydroperoxide reductase
	tpx	thiol peroxidase
	bcp	peroxiredoxins
	tsaA	peroxiredoxins
	efeB	peroxidase
	hmp	nitric oxide dioxygenase
	norV	nitric oxide reductase
	norW	nitric oxide reductase
	norR	nitric oxide reductase regulator
	nsrR	nitric oxide sensor
	trxA	thioredoxin
	trxB	thioredoxin
	trxC	thioredoxin
	gstB	glutathione S-transferase
	gpx	glutathione peroxidase
	grxABCD	glutaredoxin operon
	btuE	glutathione peroxidase
	gsiABCD	glutathione ABC transporter
	rpoS	stress reponse sigma factor
	rssB	regulator of rpoS
	oxyR	hydrogen peroxide sensor
	ohrR	organic hydroperoxide resistance protein
	ohrB	organic hydroperoxide resistance protein
	uspABCEG	universal stress proteins
	grpE	heat shock protein
	htpX	heat shock protein
	hspQ	heat shock protein
	hslR	heat shock protein
	dnaJ	chaperone proteins
	dnaK	chaperone proteins
	groES/EL	chaperone proteins
	clpB	chaperone proteins
	cbpM	chaperone proteins
	cbpA	chaperone proteins
Rhizosphere colonization	flhCD	flagellar assembly
	flgAMN	flagellar assembly
	flgBCDEFGHIJKL	flagellar assembly
	flhBAE	flagellar assembly
	fliAZY	flagellar assembly
	fliDST	flagellar assembly
	fliE	flagellar assembly
	fliFGHIJK	flagellar assembly
	fliMNOPQR	flagellar assembly
	flgMN	flagellar assembly
	flgKL	flagellar assembly
	fliC	flagellar assembly
	fliDST	flagellar assembly
	motAB	flagellar assembly
	cheAE	flagellar assembly
	tar	flagellar assembly
	tsr	flagellar assembly
	aer	flagellar assembly
	qseCB	quorum sensing TCS
	envZ/ompR	motility TCS
	rcsCDB	chemotaxis TCS
	xerC	recombinase/integrase involved in surface adhesion
	xerD	recombinase/integrase involved in surface adhesion
	lptABCDEFG	lippolysaccharide transport operon
	bcsABZC	cellulose biosynthesis
	clpP	surface adhesion protein
Antibiotic production and resistance	cat	chloramphenicol acetyltransferase
	stp	tetracycline efflux pump
	bcr	bicyclomycin resistance
	fsr	fosmidomycin resistance
	arnABCD	polymyxin resistance
	ampC	B-lactam multi-drug resistance
	ampR	B-lactam multi-drug resistance
	ampD	B-lactam multi-drug resistance
	emrA	multidrug resistance export protein
	emrB	multidrug resistance export protein
	emrD	multidrug resistance export protein
	emrE	multidrug resistance export protein
	emrKY	multidrug resistance export protein
	mdfA	multidrug resistance export protein
	acrAB-tolC-acrZ	multidrug resistance export protein
	mdtABC	multidrug resistance export protein
	mdtJI	multidrug resistance export protein
	mdtH	multidrug resistance export protein
	mdtK	multidrug resistance export protein
	mdtL	multidrug resistance export protein
	mdtN	multidrug resistance export protein
	ubiC	4-hydroxybenzoate biosynthesis
Increasing plant water stress tolerance	proABC	proline synthesis
	proU	proline transporter
	proP	proline transporter
	betAB	glycine betaine synthesis
	opuCB	glycine betaine transport system
	speA	putrescine synthesis
	speB	putrescine synthesis
	speC	putrescine synthesis
	thiFSGH	thiamin synthesis
	thiI	thiamin synthesis
	dxs	thiamin synthesis
	thiC	thiamin synthesis
	thiE	thiamin synthesis
	thiD	thiamin synthesis
	thiM	thiamin synthesis
	thiL	thiamin synthesis
	pdxK	thiamin synthesis
	epd	pyridoxine synthesis
	pdxA	pyridoxine synthesis
	pdxB	pyridoxine synthesis
	pdxJ	pyridoxine synthesis
	serC	pyridoxine synthesis
	dxs	pyridoxine synthesis
	pdxH	pyridoxine synthesis
	bioCHFADB	biotin synthesis
	panBCDE	pantothenate synthesis
	folEBKPCA	folic acid synthesis
